# Supplementary material for: Vaccine Knowledge, Awareness and Hesitancy: A Cross Sectional Survey among Parents Residing at Sandakan District, Sabah
Source: Vaccines (Basel). 2021 Nov 17;9(11):1348. doi: 10.3390/vaccines9111348 (PMC8624080; doi:10.3390/vaccines9111348)
Supplement: Supplementary file 1 [file vaccines-09-01348-s001.zip]

Archive with 1 entries (1 files):
- vaccines-1325231-supplementary.pdf
